# Supplementary material for: Francisella tularensis induces Th1 like MAIT cells conferring protection against systemic and local infection
Source: Nat Commun. 2021 Jul 16;12:4355. doi: 10.1038/s41467-021-24570-2 (PMC8285429; doi:10.1038/s41467-021-24570-2)
Supplement: Supplementary file 3 — Source Data [file 41467_2021_24570_MOESM3_ESM.xlsx]

## Sheet: Figure 1A
	Nil	5-OP-RU 0.1nM	5-OP-RU 0.01nM	5-OP-RU 0.001nM	MOI 100 no Ab	MOI 100 anti-MR1	MOI 100 isotype	media	S/N no Ab	S/N anti-MR1	S/N isotype	PBS	Lysate no Ab	Lysate anti-MR1	Lysate isotype
	3163	41647	18824	5682	5290	1198	4771	5106	7649	1590	7052	3105	6309	1304	6440
	3045	43873	18842	5829	4951	1292	4802	4937	8168	1556	8045	3266	5959	1296	6183
	3165	45967	21428	5713	4888	1254	3789	5134	7538	1551	7639	3244	6108	1294	6566
Unpaired t test: Nil vs. MOI 100 no Ab
P value	0.0001
P value summary	***
Significantly different (P < 0.05)?	Yes
One- or two-tailed P value?	Two-tailed
t, df	t=14.65, df=4
One-way ANOVA multiple comparisons test:
Dunnett's multiple comparisons test	Mean Diff.	95.00% CI of diff.	Significant?	Summary	Adjusted P Value	M-?
MOI 100 no Ab vs. MOI 100 anti-MR1	3795	2962 to 4628	Yes	****	<0.0001	N	MOI 100 (26.5)
MOI 100 no Ab vs. MOI 100 isotype	589	-244.0 to 1422	No	ns	0.1505	O	MOI 100 (W6/32)
Test details	Mean 1	Mean 2	Mean Diff.	SE of diff.	n1	n2	q	DF
MOI 100 no Ab vs. MOI 100 anti-MR1	5043	1248	3795	290.9	3	3	13.04	6
MOI 100 no Ab vs. MOI 100 isotype	5043	4454	589	290.9	3	3	2.025	6
Unpaired t test: S/N no Ab vs. media
P value	0.0002
P value summary	***
Significantly different (P < 0.05)?	Yes
One- or two-tailed P value?	Two-tailed
t, df	t=13.38, df=4
One-way ANOVA multiple comparisons test:
Dunnett's multiple comparisons test	Mean Diff.	95.00% CI of diff.	Significant?	Summary	Adjusted P Value	F-?
S/N no Ab vs. S/N anti-MR1	6219	5406 to 7032	Yes	****	<0.0001	G	S/N (26.5)
S/N no Ab vs. S/N isotype	206.3	-606.6 to 1019	No	ns	0.7041	H	S/N (W6/32)
Test details	Mean 1	Mean 2	Mean Diff.	SE of diff.	n1	n2	q	DF
S/N no Ab vs. S/N anti-MR1	7785	1566	6219	283.9	3	3	21.9	6
S/N no Ab vs. S/N isotype	7785	7579	206.3	283.9	3	3	0.7267	6
Unpaired t test: Lysate no Ab vs. PBS
P value	<0.0001
P value summary	****
Significantly different (P < 0.05)?	Yes
One- or two-tailed P value?	Two-tailed
t, df	t=25.79, df=4
One-way ANOVA multiple comparisons test:
Dunnett's multiple comparisons test	Mean Diff.	95.00% CI of diff.	Significant?	Summary	Adjusted P Value	J-?
Lysate no Ab vs. Lysate anti-MR1	4827	4473 to 5182	Yes	****	<0.0001	K	Lysate(26.5)
Lysate no Ab vs. Lysate isotype	-271	-625.5 to 83.48	No	ns	0.121	L	Lysate (W6/32)
Test details	Mean 1	Mean 2	Mean Diff.	SE of diff.	n1	n2	q	DF
Lysate no Ab vs. Lysate anti-MR1	6125	1298	4827	123.8	3	3	38.99	6
Lysate no Ab vs. Lysate isotype	6125	6396	-271	123.8	3	3	2.189	6

## Sheet: Figure 1C-E
MAIT cell percentage
	naive					infected
Liver	1.3	1.2	1.1	0.9	0.8	33.3	36.7	38.8	31	29.8
Lung	0.9	1.2	1.1	0.97	0.83	22.5	26.5	24.7	23.6	21.9
Spleen	0.052	0.17	0.11	0.062	0.089	5.92	6.26	5.69	4.93	4.88
Kidney	0.91	1.1	0.8	0.87	0.28	24.1	23.6	21	29.4	27.2
Blood	0.46	0.41	0.5	0.31	0.26	12.5	15.9	11.5	10.8	17.6
Log 10 (MAIT cell number)
	naive					infected
Liver	3.95351	3.50515	4.12248	3.8973	3.82197	6.12034	6.711	6.40114	6.3398	6.10151
Lung	4.07608	4.04173	3.99623	3.73791	3.86297	5.94648	6.39178	6.02461	6.15121	6.18344
Spleen	4.01086	4.07375	4.16534	3.9788	3.95385	6.08653	6.41276	6.65442	6.50955	6.33525
Kidney	3.23638	3.13583	2.84215	3.0752	2.94198	5.96621	5.94957	6.07946	6.33017	5.84103
Blood	2.94428	2.88357	2.58369	2.27184	2.80956	4.78404	5.08454	5.03358	5.14555	5.53152
Log 10 (Non-MAIT αβ-T cell number)
	naive					infected
Liver	5.83388	5.42073	6.07628	5.93913	5.91539	6.42203	6.94774	6.59906	6.68729	6.47363
Lung	6.11791	5.95731	5.95004	5.7469	5.94027	6.4836	6.83483	6.50871	6.6614	6.73564
Spleen	7.29463	6.84256	7.12347	7.18614	7.00408	7.28771	7.58811	7.87387	7.79474	7.6251
Kidney	5.27337	5.08964	4.93557	5.13189	5.49361	6.46443	6.45976	6.65487	6.71062	6.26859
Blood	5.27952	5.269	4.88254	4.77913	5.39346	5.62914	5.80794	5.91982	6.06249	6.20194
Unpaired t test of liver MAIT cell percentage (naïve vs. infected)			Unpaired t test of lung MAIT cell percentage (naïve vs. infected)			Unpaired t test of spleen MAIT cell percentage (naïve vs. infected)			Unpaired t test of kidney MAIT cell percentage (naïve vs. infected)			Unpaired t test of blood MAIT cell percentage (naïve vs. infected)
P value	<0.0001		P value	<0.0001		P value	<0.0001		P value	<0.0001		P value	<0.0001
P value summary	****		P value summary	****		P value summary	****		P value summary	****		P value summary	****
Significantly different (P < 0.05)?	Yes		Significantly different (P < 0.05)?	Yes		Significantly different (P < 0.05)?	Yes		Significantly different (P < 0.05)?	Yes		Significantly different (P < 0.05)?	Yes
One- or two-tailed P value?	Two-tailed		One- or two-tailed P value?	Two-tailed		One- or two-tailed P value?	Two-tailed		One- or two-tailed P value?	Two-tailed		One- or two-tailed P value?	Two-tailed
t, df	t=19.36, df=8		t, df	t=27.78, df=8		t, df	t=19.85, df=8		t, df	t=16.49, df=8		t, df	t=10.07, df=8
Unpaired t test of liver MAIT cell number (naïve vs. infected)			Unpaired t test of lung MAIT cell number (naïve vs. infected)			Unpaired t test of spleen MAIT cell number (naïve vs. infected)			Unpaired t test of kidney MAIT cell number (naïve vs. infected)			Unpaired t test of blood MAIT cell number (naïve vs. infected)
P value	<0.0001		P value	<0.0001		P value	<0.0001		P value	<0.0001		P value	<0.0001
P value summary	****		P value summary	****		P value summary	****		P value summary	****		P value summary	****
Significantly different (P < 0.05)?	Yes		Significantly different (P < 0.05)?	Yes		Significantly different (P < 0.05)?	Yes		Significantly different (P < 0.05)?	Yes		Significantly different (P < 0.05)?	Yes
One- or two-tailed P value?	Two-tailed		One- or two-tailed P value?	Two-tailed		One- or two-tailed P value?	Two-tailed		One- or two-tailed P value?	Two-tailed		One- or two-tailed P value?	Two-tailed
t, df	t=16.45, df=8		t, df	t=22.25, df=8		t, df	t=23.16, df=8		t, df	t=27.48, df=8		t, df	t=14.03, df=8
Unpaired t test of liver Non-MAIT αβ-T cell number (naïve vs. infected)			Unpaired t test of lung Non-MAIT αβ-T cell number (naïve vs. infected)			Unpaired t test of spleen Non-MAIT αβ-T cell number (naïve vs. infected)			Unpaired t test of liver Non-MAIT αβ-T cell number (naïve vs. infected)			Unpaired t test of liver Non-MAIT αβ-T cell number (naïve vs. infected)
P value	0.0006		P value	<0.0001		P value	0.0028		P value	<0.0001		P value	0.0009
P value summary	***		P value summary	****		P value summary	**		P value summary	****		P value summary	***
Significantly different (P < 0.05)?	Yes		Significantly different (P < 0.05)?	Yes		Significantly different (P < 0.05)?	Yes		Significantly different (P < 0.05)?	Yes		Significantly different (P < 0.05)?	Yes
One- or two-tailed P value?	Two-tailed		One- or two-tailed P value?	Two-tailed		One- or two-tailed P value?	Two-tailed		One- or two-tailed P value?	Two-tailed		One- or two-tailed P value?	Two-tailed
t, df	t=5.444, df=8		t, df	t=7.891, df=8		t, df	t=4.257, df=8		t, df	t=10.81, df=8		t, df	t=5.124, df=8

## Sheet: Figure 2 A
DPI	Weight %
0	100	100	100	100	100	100	100	100	100	100	100	100	100	100	100	100	100	100	100	100
1	100.554	100.387	99.9634	100.01	99.56	99.34	108.72	99.73	100.05	100.11	100	99.0425	99.3431	100.384	101.017	97.129	100.197	99.9617	100.085	100.092
2	99.8296	96.358	97.7688	99.86	100.57	103.12	96.41	99.1	101.39	98.56	99.704	94.1402	97.102	96.4643	98.2894	96.9268	95.2607	96.5147	97.5288	97.1363
3	92.5043	93.2972	94.8427	90.11	94.58	93.69	92.48	96.17	98.29	95.32	92.9338	92.1869	92.813	94.5042	93.1577	95.6328	89.139	93.4125	95.4836	94.6882
4	86.0307	87.4855	87.1617	85.58	88.48	85.41	83.36	84.29	82.57	81.93	91.6389	88.7016	89.4513	89.0469	89.8752	93.4897	84.1627	90.2336	99.3609	89.6074
5	81.2181	84.1922	83.3211	83.16	83.62	81.56	80.38	81.29	80.91	80.15	85.6456	87.5144	88.7558	86.0492	84.1424	93.4493	80.6477	84.7951	85.6412	84.5266
6	82.4957	86.2069	84.0892	82.26	81.29	82.47	81.44	82.57	81.34	82.37	85.5727	89.4121	86.0896	88.3167	81.8308	93.3279	81.8325	86.7993	86.2552	80.3695
7	87.0528	89.8102	89.0636	85.89	83.79	83.69	86.27	83.62	85.15	87.93	81.576	91.8039	90.881	93.6203	80.9061	98.7869	86.7299	91.0762	90.1576	80.4157
8	88.6286	92.6773	92.3189	89.72	86.91	87.52	89.62	89.11	87.24	92.18	87.0884	92.7997	92.272	96.5411	83.6801	99.07	87.7172	92.4167	92.9697	81.6628
9	93.6968	97.6753	94.7696	94.18	93.58	93.45	93.91	94.95	94.51	97.58	89.1972	98.5446	94.745	100.154	91.6782	99.353	93.6414	96.0552	93.7367	87.2517
10	97.2317	98.334	96.1229	96.35	97.45	97.11	99.36	97.3	98.16	100.83	92.5268	98.2765	95.5178	100.692	94.0361	100.364	91.1927	96.17	93.7367	87.7598
11	99.353	98.5032	97.3498	99.36	98.63	97.46	100.25	99.38	100.54	101.49	93.0448	97.2807	96.9861	100.884	96.2552	97.4929	95.2212	99.9617	97.9974	96.9977
12	102.36	99.2938	98.8684	101.67	98.47	99.01	103.55	98.17	99.74	105.98	98.1872	99.1957	100.27	100.461	97.2723	98.706	98.6967	100.345	98.4235	102.079

## Sheet: Figure 2 B-C
Log10(CFU)		Lung																				Liver																				Spleen
	0	0	0	0	2.30103	0																2.51188	1.87506	2.39794	2.8293																	3.21085	3.49485	3.63347	2.86034
	1
	2
	3	2.43933	0	2.52288	2.09691	4	2.54407	4.09691	3.54716	0	1.39794	0	0	1.69897	0							3.30103	4.65321	4.90309	3.81291	2.39794	3.69897	4.04139	4.88081	4.77634	5.76343	4.60206	4.52288	4.93785	4.61278							4.60206	4.52288	4.93785	4.61278	3.98901	4.12222	4.04139	4.31702
	4
	5	2.43933	1.39794	0	2.09691	0	0	3.17609	2													3.87651	3.58546	3.90849	3.60745	3.63849	4.46982	3.30103	5.00966													3.21748	2.35218	2.54407	3.36173	3.19728	3.51188	3.09691	5.1214
	6	0	1.69897	0	0	0	1.69897	0	0	0	0	1.39794	2.17609	2.24304	2.09691	2.43933	2	2.09691	3.70544	0	0	4.21484	3.79588	3.78175	3.6744	3.95665	3.30103	3.24304	3.62839	0	3.39794	2.65321	3.09691	2.39794	1.69897							2	2.17609	1.69897	2	2.17609	2.24304	1.87506	0
	7	1.39794	0	1.69897	2	1.87506	0	2	0	0												2.77815	1.69897	0	1.87506	3.69897	3.05115	2.97772	3.11394													1.87506	2.75967	2.24304	2.75967	2.47712	1.39794	3.43136	0
	8
	9	0	0	0	0	0	0	0	0	0	0	0	0	0	0	0	0					0	0	0	1.39794	2.79414	2.30103	0	0	0	0											1.69897	0	0	0	0	0	0	0
	10
	11
	12	0	0	0	0	0	0															0	0	0	0	0	0															0	0	0	0	0	0
MAIT cell %		Liver																				Lung																				Spleen
	0	0.22	0.38	0.29	0.32	0.34	0.64	1.13	0.25	0.29	0.65	0.57	0.4	0.22	0.28	0.23	0.4	0.34				0.43	0.36	0.47	0.37	0.44	0.53	0.38	0.39	0.39	0.36	1.12	0.32	0.44	0.41	0.41						0.035	0.037	0.038	0.21	0.081	0.08	0.071	0.075
	3	0.69	0.3	0.27	0.26	0.21	0.2	0.29	0.33	0.21	0.23	0.25	0.23									0.74	2.46	1.69	1.49	1.78	1.79	1.35	2.11	1.85	1.46	1.19	1.13	1.1								0.07	0.11	0.12	0.11	0.1	0.12	0.14	0.11
	6	30.8	17.2	41.9	42	33.1	33.5	34.1	38.9	39.5	29.5	39.3	26.6	26.7	26.5	16.1	15.9	16.2				27.1	20.5	30.4	21.8	42	41.3	44.5	29	30.1	30.1	27.3	27.7	27.4	16.3	16	18.3	17.9				13.3	13.4	19.2	23.7	23.8	23.7	22.2	15
	9	32.8	32.4	32.7	27.7	30.8	23.6															26.1	25.6	26.5	30.2	28.1	35.2															10.9	10.9	11.2	5.77	6.42	8.53
	14	48.9	37.6	42.5	50.2	50.1	46	54.9	54.7	45.6	35.9	37.6	35.9	31.5	31.4							34.6	38.2	36.7	28.7	28.3	28.2	27.5	31.4	30.5	27.2	26.8	20.1	33	18	22.9						10.2	8.38	8.31	11.2	6.2	6.9	9.68	7.9
	100	33.5	33.2	50.9	51.3	51.7	51.1	50.8	51.8	36.4	44.8	45.9	36.2	45.8	29.7	30.4	44.9					2.75	3.04	9.35	9.69	9.13	9.3	9.53	7.57	7.13	8.69	9.01	9.18	6.35	6.51	6.46	6.9					1.19	1.33	4.62	4.8	4.83	4.89	0.98	1.15
[truncated: 37 more columns]

## Sheet: Figure 2 D-H
Liver		DPI	MAIT cells																				Non-MAIT αβ T cell
		0	3.84929	3.56907	4.00323	3.72533	3.78789	3.82304	3.51634	3.51398	3.54348	3.91364	3.23978	3.96881	3.92782	3.75548	3.92706	3.842	3.77691				6.50591	5.98763	6.53957	6.21879	6.25494	6.01407	5.45832	6.11496	6.07982	6.09789	5.48143	6.365	6.58444	6.30711	6.56433	6.2382	6.24395
		3	4.06494	3.76035	3.53033	3.69876	3.63964	3.69059	3.70509	3.73072	3.70801	2.44081	2.45699	3.60014									6.22308	6.28192	6.09779	6.28266	6.3165	6.38869	6.24143	6.21077	6.38488	5.07808	5.05796	5.23741
		6	6.3398	6.33874	6.82896	6.87914	7.0155	7.04738	7.0459	7.07418	7.08485	7.05995	7.08202	7.21318	7.20744	6.73022	6.58414	6.54194	6.54903				6.69136	7.02124	6.97092	7.01932	7.3211	7.34516	7.33203	7.27027	7.27001	7.43832	7.27081	7.654	7.64603	7.17326	7.30108	7.26534	7.26276
		14	6.711	7.40114	6.5042	7.02119	6.95835	7.03865	7.04725	7.01573	7.04311	7.05137	6.8341	7.05748	6.50949	7.05328							6.73012	7.62113	6.63548	7.01771	6.95662	7.10829	6.96185	6.93384	7.11975	7.30314	7.05409	7.30924	6.84687	7.39267
		100	6.32207	6.31777	6.2949	6.29463	6.27602	6.30045	5.74988	5.75405	5.95	5.97682	6.09124	5.9941	6.13621	5.88655	5.90537	5.95156					6.61985	6.62141	6.27926	6.27204	6.24648	6.28134	5.73598	5.72277	6.19236	6.06748	6.16262	6.24021	6.20935	6.26075	6.2651	6.04047
	MAIT cells										Non-MAIT αβ-T cell
	Dunnett's multiple comparisons test	Mean Diff.	95.00% CI of diff.	Significant?	Summary	Adjusted P Value					Dunnett's multiple comparisons test	Mean Diff.	95.00% CI of diff.	Significant?	Summary	Adjusted P Value
	DPI 0 vs. DPI 3	0.2439	-0.03637 to 0.5241	No	ns	0.1065					DPI 0 vs. DPI 3	0.1964	-0.1092 to 0.5019	No	ns	0.3214
	DPI 0 vs. DPI 6	-3.114	-3.369 to -2.859	Yes	****	<0.0001					DPI 0 vs. DPI 6	-1.07	-1.348 to -0.7924	Yes	****	<0.0001
	DPI 0 vs. DPI 14	-3.2	-3.468 to -2.932	Yes	****	<0.0001					DPI 0 vs. DPI 14	-0.891	-1.183 to -0.5985	Yes	****	<0.0001
	DPI 0 vs. DPI 100	-2.329	-2.588 to -2.070	Yes	****	<0.0001					DPI 0 vs. DPI 100	-0.02131	-0.3036 to 0.2610	No	ns	0.999
	Test details	Mean 1	Mean 2	Mean Diff.	SE of diff.	n1	n2	q	DF		Test details	Mean 1	Mean 2	Mean Diff.	SE of diff.	n1	n2	q	DF
	DPI 0 vs. DPI 3	3.746	3.502	0.2439	0.1118	17	12	2.182	71		DPI 0 vs. DPI 3	6.18	5.983	0.1964	0.1219	17	12	1.611	71
	DPI 0 vs. DPI 6	3.746	6.86	-3.114	0.1017	17	17	30.62	71		DPI 0 vs. DPI 6	6.18	7.25	-1.07	0.1109	17	17	9.654	71
	DPI 0 vs. DPI 14	3.746	6.946	-3.2	0.107	17	14	29.91	71		DPI 0 vs. DPI 14	6.18	7.071	-0.891	0.1167	17	14	7.637	71
	DPI 0 vs. DPI 100	3.746	6.075	-2.329	0.1033	17	16	22.55	71		DPI 0 vs. DPI 100	6.18	6.201	-0.02131	0.1126	17	16	0.1892	71
Lung		DPI	MAIT cells																				Non-MAIT αβ T cell
		0	3.80254	3.7553	3.86624	3.82057	3.79222	3.62966	3.58425	3.92972	3.59613	3.62485	3.79353	3.68846	3.72996	3.89631	3.93508						6.1672	6.19743	6.1921	6.25075	6.14685	5.90307	6.00281	6.33696	6.00336	6.06698	5.73942	6.18192	6.08459	6.28174	6.32051
		3	4.16465	4.09619	3.39487	3.86085	3.93421	3.73472	3.86692	3.9933	3.83511	3.67691	3.98306	3.95206	3.9849								6.29219	5.99444	6.25958	5.68114	5.67599	5.97402	6.13069	5.65975	5.65983	5.90617	6.10231	5.89405	5.9387
		6	6.2567	5.71282	6.72337	6.65247	6.64451	6.65369	6.79574	6.18344	6.18389	6.81718	6.26594	6.28646	6.32078	6.1624	6.16076	6.39992	6.41062				6.68646	6.30143	7.08311	7.20722	6.78468	6.80637	6.89167	6.5723	6.5498	7.18309	6.69131	6.70312	6.74397	6.87294	6.88092	7.04969	7.07211
		14	6.16578	7.02461	6.8073	6.71425	6.37817	6.55802	6.5268	6.5363	6.46072	6.57052	6.18269	6.45304	6.01071	6.53088	6.06522						6.44228	7.23354	7.04404	7.10946	6.7819	6.9639	6.94781	6.87569	6.81841	6.99808	6.61907	7.05239	6.31827	7.18943	6.59244
		100	5.35355	5.40176	5.36711	5.37809	5.38883	4.75583	4.7814	5.05164	5.08219	5.03735	5.07008	5.03971	4.91095	4.96078	4.9268	5.05584					6.90211	6.90548	6.35366	6.3475	6.38678	5.74496	5.75881	6.13835	6.19697	6.05885	6.07435	6.03504	6.07969	6.11796	6.08756	6.18594
	MAIT cells										Non-MAIT αβ-T cell
	Dunnett's multiple comparisons test	Mean Diff.	95.00% CI of diff.	Significant?	Summary	Adjusted P Value					Dunnett's multiple comparisons test	Mean Diff.	95.00% CI of diff.	Significant?	Summary	Adjusted P Value
	DPI 0 vs. DPI 3	-0.1199	-0.3388 to 0.09899	No	ns	0.4561					DPI 0 vs. DPI 3	0.189	-0.04907 to 0.4270	No	ns	0.1575
	DPI 0 vs. DPI 6	-2.627	-2.832 to -2.422	Yes	****	<0.0001					DPI 0 vs. DPI 6	-0.7032	-0.9257 to -0.4807	Yes	****	<0.0001
	DPI 0 vs. DPI 14	-2.703	-2.914 to -2.492	Yes	****	<0.0001					DPI 0 vs. DPI 14	-0.7407	-0.9701 to -0.5113	Yes	****	<0.0001
	DPI 0 vs. DPI 100	-1.335	-1.542 to -1.127	Yes	****	<0.0001					DPI 0 vs. DPI 100	-0.08583	-0.3116 to 0.1400	No	ns	0.7456
	Test details	Mean 1	Mean 2	Mean Diff.	SE of diff.	n1	n2	q	DF		Test details	Mean 1	Mean 2	Mean Diff.	SE of diff.	n1	n2	q	DF
	DPI 0 vs. DPI 3	3.763	3.883	-0.1199	0.08766	15	13	1.368	71		DPI 0 vs. DPI 3	6.125	5.936	0.189	0.09532	15	13	1.983	71
	DPI 0 vs. DPI 6	3.763	6.39	-2.627	0.08195	15	17	32.06	71		DPI 0 vs. DPI 6	6.125	6.828	-0.7032	0.08911	15	17	7.891	71
	DPI 0 vs. DPI 14	3.763	6.466	-2.703	0.08447	15	15	32	71		DPI 0 vs. DPI 14	6.125	6.866	-0.7407	0.09186	15	15	8.064	71
	DPI 0 vs. DPI 100	3.763	5.098	-1.335	0.08314	15	16	16.05	71		DPI 0 vs. DPI 100	6.125	6.211	-0.08583	0.09041	15	16	0.9493	71
Spleen		DPI	MAIT cells																				Non-MAIT αβ T cell
		0	3.57263	3.73501	3.70408	2.57855	4.23416	4.16443	4.11761	4.14613	4.46152	4.31058	3.57902	4.51555	3.50899	4.15614	3.17285	3.33201					7.02841	7.16664	7.12413	5.25542	7.32532	7.26099	7.26604	7.27074	7.47432	7.49074	6.90672	6.90259	6.91776	6.83301	5.87095	5.89947
		3	4.16332	4.44147	4.37531	4.3479	4.13609	4.36476	4.0837	4.31709	4.31021	3.66146	3.80055	3.79818	3.7636								7.31792	7.3996	7.2956	7.30603	7.33565	7.28506	7.23696	7.27522	7.26834	7.24695	6.98072	6.99172	6.97094
		6	6.89	6.42936	7.33525	6.79559	6.80511	6.79907	6.76178	6.85318	6.88089	6.7609	6.64287	6.62704	6.63745	6.41374	6.44405	6.50414	6.21337				7.70417	7.23977	7.95936	7.30337	7.31048	7.30685	7.3064	7.6065	7.74209	7.31057	7.23683	7.2077	7.21811	7.634	7.67496	7.74088	7.46114
		14	6.74716	6.9783	6.85929	7.2064	6.89011	6.32105	6.28101	6.32567	6.46874	6.33733	6.33294	6.56181	6.62126	6.8307	6.24243						7.69184	8.01704	7.90201	8.1056	8.06992	7.45116	7.25092	7.3923	7.5536	7.27261	7.31847	7.48784	7.78347	7.95945	7.46268
		100	6.06101	6.15466	5.18716	6.13098	4.90517	4.93679	5.15515	5.22322	5.29821	5.2609	5.2605	5.47247	5.45197	5.4342	5.12253						7.98026	8.02499	6.50198	7.42838	6.19973	6.2257	7.15965	7.1575	7.12747	7.12794	7.12754	7.11837	7.09988	7.11129	7.14066
	MAIT cells										Non-MAIT αβ-T cell
	Dunnett's multiple comparisons test	Mean Diff.	95.00% CI of diff.	Significant?	Summary	Adjusted P Value					Dunnett's multiple comparisons test	Mean Diff.	95.00% CI of diff.	Significant?	Summary	Adjusted P Value
	DPI 0 vs. DPI 3	-0.2897	-0.6344 to 0.05495	No	ns	0.1245					DPI 0 vs. DPI 3	-0.3493	-0.7378 to 0.03920	No	ns	0.0904
	DPI 0 vs. DPI 6	-2.863	-3.185 to -2.542	Yes	****	<0.0001					DPI 0 vs. DPI 6	-0.5938	-0.9563 to -0.2314	Yes	***	0.0004
	DPI 0 vs. DPI 14	-2.77	-3.101 to -2.438	Yes	****	<0.0001					DPI 0 vs. DPI 14	-0.7733	-1.147 to -0.3994	Yes	****	<0.0001
	DPI 0 vs. DPI 100	-1.573	-1.905 to -1.241	Yes	****	<0.0001					DPI 0 vs. DPI 100	-0.2275	-0.6015 to 0.1464	No	ns	0.3665
	Test details	Mean 1	Mean 2	Mean Diff.	SE of diff.	n1	n2	q	DF		Test details	Mean 1	Mean 2	Mean Diff.	SE of diff.	n1	n2	q	DF
	DPI 0 vs. DPI 3	3.831	4.12	-0.2897	0.1377	16	13	2.103	71		DPI 0 vs. DPI 3	6.875	7.224	-0.3493	0.1553	16	13	2.25	71
	DPI 0 vs. DPI 6	3.831	6.694	-2.863	0.1285	16	17	22.28	71		DPI 0 vs. DPI 6	6.875	7.468	-0.5938	0.1448	16	17	4.1	71
	DPI 0 vs. DPI 14	3.831	6.6	-2.77	0.1326	16	15	20.89	71		DPI 0 vs. DPI 14	6.875	7.648	-0.7733	0.1495	16	15	5.175	71
	DPI 0 vs. DPI 100	3.831	5.404	-1.573	0.1326	16	15	11.87	71		DPI 0 vs. DPI 100	6.875	7.102	-0.2275	0.1495	16	15	1.522	71
Kidney		DPI	MAIT cells																				Non-MAIT αβ T cell
		0	2.81741	2.91849	2.55925	2.58281	2.73038	2.83985	2.34656	2.89025	3.0232	2.84517	2.35568	2.96825	2.48184	2.86058	2.85685						5.53783	5.55576	5.00138	5.23943	5.42848	5.42374	4.6038	5.54687	5.57483	5.50179	4.97442	5.50459	4.96189	5.46156	5.45782
		3	2.79869	2.34347	2.60841	2.79407	2.66167	2.83866	2.86269	2.99622	3.05056												5.32026	5.26376	5.17587	5.26111	5.16896	5.34595	5.39904	5.48968	5.45779
		6	6.49676	6.43031	6.86858	5.94072	5.98569	5.97128	5.83525	5.76599	5.75624	5.81486	5.82467	5.75166	5.65028	5.49672							6.73604	6.57755	6.99276	6.17373	6.37034	6.08484	5.9612	6.17401	6.18161	6.23369	6.62029	6.5696	6.44591	6.29235
		14	6.11897	6.09004	6.07946	6.26924	6.22103	5.88487	5.87283	5.95641	5.94006	5.932	5.96361	6.1075	5.92496	5.9379							6.35945	6.05354	6.2143	6.63103	6.59108	6.28221	6.19422	6.28576	6.32052	6.23173	6.28698	6.4131	6.52431	6.41734
		100	5.137	5.14913	5.14067	5.08963	5.16812	4.79132	4.77637	4.6953	4.68969	4.8942	4.87371	4.88614	4.75011	4.75976	4.70968	4.69704					5.78969	5.80473	5.58594	5.515	5.59349	5.24558	5.21053	5.53644	5.5001	5.21957	5.26468	5.35634	5.38267	5.41537	5.41074	5.53034
	MAIT cells										Non-MAIT αβ-T cell
	Dunnett's multiple comparisons test	Mean Diff.	95.00% CI of diff.	Significant?	Summary	Adjusted P Value	A-?				Dunnett's multiple comparisons test	Mean Diff.	95.00% CI of diff.	Significant?	Summary	Adjusted P Value
	Column A vs. Column B	-0.03428	-0.2868 to 0.2183	No	ns	0.9918	B	Column B			DPI 0 vs. DPI 3	-0.00199	-0.2413 to 0.2373	No	ns	>0.9999
	Column A vs. Column C	-3.232	-3.455 to -3.010	Yes	****	<0.0001	C	Column C			DPI 0 vs. DPI 6	-1.068	-1.279 to -0.8575	Yes	****	<0.0001
	Column A vs. Column D	-3.283	-3.505 to -3.060	Yes	****	<0.0001	D	Column D			DPI 0 vs. DPI 14	-1.025	-1.236 to -0.8140	Yes	****	<0.0001
	Column A vs. Column E	-2.15	-2.365 to -1.934	Yes	****	<0.0001	E	Column E			DPI 0 vs. DPI 100	-0.1418	-0.3458 to 0.06221	No	ns	0.2547
	Test details	Mean 1	Mean 2	Mean Diff.	SE of diff.	n1	n2	q	DF		Test details	Mean 1	Mean 2	Mean Diff.	SE of diff.	n1	n2	q	DF
	Column A vs. Column B	2.738	2.773	-0.03428	0.1005	15	9	0.3412	63		DPI 0 vs. DPI 3	5.318	5.32	-0.00199	0.0952	15	9	0.0209	63
	Column A vs. Column C	2.738	5.971	-3.232	0.08854	15	14	36.51	63		DPI 0 vs. DPI 6	5.318	6.387	-1.068	0.08391	15	14	12.73	63
	Column A vs. Column D	2.738	6.021	-3.283	0.08854	15	14	37.08	63		DPI 0 vs. DPI 14	5.318	6.343	-1.025	0.08391	15	14	12.22	63
	Column A vs. Column E	2.738	4.888	-2.15	0.08563	15	16	25.1	63		DPI 0 vs. DPI 100	5.318	5.46	-0.1418	0.08115	15	16	1.747	63
Blood		DPI	MAIT cells																				Non-MAIT αβ T cell
		0	2.30115	2.06022	2.08954	2.05238	1.98448	1.91962	2.40816	2.36858	2.11954	2.15549	2.18325	2.92082	2.55525	2.59998							5.30072	5.28911	5.25039	5.27397	5.44026	5.31738	5.1521	5.00585	4.83996	5.40706	5.42713	5.64124	5.29919	5.29808
		3	2.9417	2.0306	2.50278	2.06354	2.07428	1.91897	2.41572	2.44728													6.27874	5.1852	5.7391	5.08541	5.18746	4.97411	5.33602	5.36758
		6	5.26948	5.14555	5.47267	5.42659	5.53152	5.02101	6.16344	5.99273	6.34538	6.33558	5.41075	6.31947									5.8066	6.06702	5.81408	5.78633	5.86088	5.7642	6.63594	6.45379	7.25338	7.24358	6.3507	7.25943
		14	4.78404	5.08454	5.03358	5.36293	5.64689	5.52229	5.55768														5.32616	5.68932	5.43304	5.99266	6.29958	6.25551	6.3681
		100	4.32109	4.33334	4.35574	3.74446	3.91141	4.02871	4.21901	4.34249													5.55616	5.51614	5.81724	5.21685	5.37833	5.33571	5.39882	5.67949
	MAIT cells										Non-MAIT αβ-T cell
	Dunnett's multiple comparisons test	Mean Diff.	95.00% CI of diff.	Significant?	Summary	Adjusted P Value					Dunnett's multiple comparisons test	Mean Diff.	95.00% CI of diff.	Significant?	Summary	Adjusted P Value
	DPI 0 vs. DPI 3	-0.03376	-0.4359 to 0.3684	No	ns	0.9988					DPI 0 vs. DPI 3	-0.1126	-0.5720 to 0.3468	No	ns	0.9357
	DPI 0 vs. DPI 6	-3.437	-3.794 to -3.080	Yes	****	<0.0001					DPI 0 vs. DPI 6	-1.076	-1.484 to -0.6686	Yes	****	<0.0001
	DPI 0 vs. DPI 14	-3.019	-3.439 to -2.599	Yes	****	<0.0001					DPI 0 vs. DPI 14	-0.6276	-1.107 to -0.1478	Yes	**	0.0064
	DPI 0 vs. DPI 100	-1.891	-2.294 to -1.489	Yes	****	<0.0001					DPI 0 vs. DPI 100	-0.2057	-0.6651 to 0.2537	No	ns	0.6435
	Test details	Mean 1	Mean 2	Mean Diff.	SE of diff.	n1	n2	q	DF		Test details	Mean 1	Mean 2	Mean Diff.	SE of diff.	n1	n2	q	DF
	DPI 0 vs. DPI 3	2.266	2.299	-0.03376	0.1571	14	8	0.2149	44		DPI 0 vs. DPI 3	5.282	5.394	-0.1126	0.1795	14	8	0.6274	44
	DPI 0 vs. DPI 6	2.266	5.703	-3.437	0.1395	14	12	24.65	44		DPI 0 vs. DPI 6	5.282	6.358	-1.076	0.1593	14	12	6.757	44
	DPI 0 vs. DPI 14	2.266	5.285	-3.019	0.1641	14	7	18.4	44		DPI 0 vs. DPI 14	5.282	5.909	-0.6276	0.1874	14	7	3.348	44
	DPI 0 vs. DPI 100	2.266	4.157	-1.891	0.1571	14	8	12.04	44		DPI 0 vs. DPI 100	5.282	5.487	-0.2057	0.1795	14	8	1.146	44

## Sheet: Figure 3 B IFNg
	DPI	MAIT cells										Non-MAIT αβ T cell
Liver	Naive	11.5789	0.296221	1.67789	0.681984	5.37634	4.25532	5.72391	6.71642	6.25		3.67758	2.49799	2.76243	0.754907	7.0001	7.22686	4.92958	6.98844	9.97787
	6DPI	23.3886	23.1951	45.4829	39.7619	13.4253	18.601	38.9522	39.6285	40.81		16.8724	29.229	40	32.4138	12.0024	15.6204	32.4421	27.4742	27.3932
	14DPI	33.8558	35.3741	40.8219	63.4561	79.7616	82.3799	85.6223	84.5749	49.6164	50.1299	17.3275	16.5957	17.1654	33.8485	49.537	50.8671	51.1677	55.8824	28.0788	28.7805
	100DPI	58.4906	65.3285	60.3261	69.4505	70.0219	73.1935	75.4505	66.7416			12.4841	17.9385	17.3554	29.1743	28.3088	35.614	36.1511	23.7838
	Dunnett's multiple comparisons test	Mean Diff.	95.00% CI of diff.	Significant?	Summary	Adjusted P Value	A-?					Dunnett's multiple comparisons test	Mean Diff.	95.00% CI of diff.	Significant?	Summary	Adjusted P Value	A-?
	Naive vs. 6DPI	-26.74	-41.94 to -11.55	Yes	***	0.0004	B	6DPI				Naive vs. 6DPI	-20.85	-33.00 to -8.694	Yes	***	0.0005	B	6DPI
	Naive vs. 14DPI	-55.83	-70.64 to -41.02	Yes	****	<0.0001	C	14DPI				Naive vs. 14DPI	-29.83	-41.68 to -17.99	Yes	****	<0.0001	C	14DPI
	Naive vs. 100DPI	-62.65	-78.31 to -46.98	Yes	****	<0.0001	D	100DPI				Naive vs. 100DPI	-20.01	-32.54 to -7.482	Yes	**	0.0012	D	100DPI
	Test details	Mean 1	Mean 2	Mean Diff.	SE of diff.	n1	n2	q	DF			Test details	Mean 1	Mean 2	Mean Diff.	SE of diff.	n1	n2	q	DF
	Naive vs. 6DPI	4.729	31.47	-26.74	6.162	9	9	4.34	32			Naive vs. 6DPI	5.091	25.94	-20.85	4.929	9	9	4.23	32
	Naive vs. 14DPI	4.729	60.56	-55.83	6.006	9	10	9.296	32			Naive vs. 14DPI	5.091	34.93	-29.83	4.804	9	10	6.21	32
	Naive vs. 100DPI	4.729	67.38	-62.65	6.351	9	8	9.863	32			Naive vs. 100DPI	5.091	25.1	-20.01	5.08	9	8	3.939	32
Lung	DPI	MAIT cells										Non-MAIT αβ T cell
	Naive	12.1495	0	0	2.33311	1.04984	0.658676	6.94626	5.27449	1.52221		1.79834	0.229931	0	0	0.954294	0.914481	0.876398	0.565314	0.340803
	6DPI	14.1194	11.8295	17.7507	41.89	31.8519	30.8068	46.5217	23.7226	20.9184		15.9907	9.35351	16.6886	51.0578	24.3697	23.3503	54.1436	25.2066	22.7273
	14DPI	8.39695	6.40223	8.47744	13.2482	13.3772	20.76	20.0508				5.7508	4.58819	7.29085	8.34313	10.4697	15.2866	12.7358
	100DPI	1.5025	13.2836	11.2717	12.5734	10.0694	6.41304	5.70222	10.9974			0.288719	3.63383	2.81357	3.37742	3.28228	2.1811	2.66269	3.2538
	Dunnett's multiple comparisons test	Mean Diff.	95.00% CI of diff.	Significant?	Summary	Adjusted P Value	A-?					Dunn's multiple comparisons test	Mean rank diff.	Significant?	Summary	Adjusted P Value	A-?
	Naive vs. 6DPI	-23.28	-32.01 to -14.54	Yes	****	<0.0001	B	6DPI				Naive vs. 6DPI	-23	Yes	****	<0.0001	B	6DPI
	Naive vs. 14DPI	-9.633	-18.97 to -0.2949	Yes	*	0.042	C	14DPI				Naive vs. 14DPI	-15.76	Yes	**	0.0037	C	14DPI
	Naive vs. 100DPI	-5.651	-14.65 to 3.353	No	ns	0.2986	D	100DPI				Naive vs. 100DPI	-7.083	No	ns	0.3949	D	100DPI
	Test details	Mean 1	Mean 2	Mean Diff.	SE of diff.	n1	n2	q	DF			Test details	Mean rank 1	Mean rank 2	Mean rank diff.	n1	n2
	Naive vs. 6DPI	3.326	26.6	-23.28	3.515	9	9	6.621	29			Naive vs. 6DPI	5.667	28.67	-23	9	9
	Naive vs. 14DPI	3.326	12.96	-9.633	3.758	9	7	2.563	29			Naive vs. 14DPI	5.667	21.43	-15.76	9	7
	Naive vs. 100DPI	3.326	8.977	-5.651	3.624	9	8	1.559	29			Naive vs. 100DPI	5.667	12.75	-7.083	9	8
Spleen	DPI	MAIT cells										Non-MAIT αβ T cell
	Naive	17.619	0	0	0	2.12338	3.00146	0.888734	1.23952	5.56443		1.2433	0.071163	0.1002	0.0270468	0.850425	0.980196	0.292663	0.463429	0.340545
	6DPI	3.78235	5.79151	7.1095	10.5977	11.0336	11.8421	9.89226	12.7098	12.297		1.566	2.84796	2.5387	4.44667	3.946	3.6941	4.40899	6.03688	6.3575
	14DPI	13.47	8.03279	6.63329	5.85305	9.98336	45.8219	28.9805	7.37548	6.54028		6.82696	3.52465	3.60791	1.50033	2.46756	17.3962	10.0077	2.07682	2.07914
	100DPI	20.1754	39.6135	33.4873	31	33.9623	31.6832	36.6337	33.9623			1.01112	1.55386	1.2436	1.75687	1.95087	2.31336	2.264	2.21458
	Dunn's multiple comparisons test	Mean rank diff.	Significant?	Summary	Adjusted P Value	A-?						Dunn's multiple comparisons test	Mean rank diff.	Significant?	Summary	Adjusted P Value	A-?
	Naive vs. 6DPI	-10.22	No	ns	0.1028	B	6DPI					Naive vs. 6DPI	-21.33	Yes	****	<0.0001	B	6DPI
	Naive vs. 14DPI	-12.11	Yes	*	0.0364	C	14DPI					Naive vs. 14DPI	-19.56	Yes	***	0.0002	C	14DPI
	Naive vs. 100DPI	-23.49	Yes	****	<0.0001	D	100DPI					Naive vs. 100DPI	-10.39	No	ns	0.1108	D	100DPI
	Test details	Mean rank 1	Mean rank 2	Mean rank diff.	n1	n2						Test details	Mean rank 1	Mean rank 2	Mean rank diff.	n1	n2
	Naive vs. 6DPI	6.889	17.11	-10.22	9	9						Naive vs. 6DPI	5.111	26.44	-21.33	9	9
	Naive vs. 14DPI	6.889	19	-12.11	9	9						Naive vs. 14DPI	5.111	24.67	-19.56	9	9
	Naive vs. 100DPI	6.889	30.38	-23.49	9	8						Naive vs. 100DPI	5.111	15.5	-10.39	9	8
Kidney	DPI	MAIT cells										Non-MAIT αβ T cell
	Naive	1.22995	0	0	0	1.38579	1.19228	0	0	0.446993		2.03874	0	0	0	1.15404	1.16513	0.274474	0.797255
	6DPI	34.5925	25.1799	29.6081	56.5934	46.9721	57.3171	55.8405	54.6012	57.4074		17.5879	29.0214	19.3103	54.717	59.012	58.8859	52.8505	52.3031	54.7337
	14DPI	10.9405	9.46502	11.1911	15.5086	18.8054	60.6498	64.3087	26.1701	24.1446		6.45729	4.46963	6.44241	9.02439	10.9075	47.7178	48.8178	18.6782	16.9565
	100DPI	21.0717	36.1111	40.9866	14.7161	11.4416	7.27924	6.80556	5.57621			4.37507	11.2955	12.5383	2.49508	2.03813	2.38043	2.75981	2.27446
	Dunnett's multiple comparisons test	Mean Diff.	95.00% CI of diff.	Significant?	Summary	Adjusted P Value	A-?					Dunnett's multiple comparisons test	Mean Diff.	95.00% CI of diff.	Significant?	Summary	Adjusted P Value	A-?
	Naive vs. 6DPI	-45.98	-62.51 to -29.46	Yes	****	<0.0001	B	6DPI				Naive vs. 6DPI	-43.59	-58.93 to -28.26	Yes	****	<0.0001	B	6DPI
	Naive vs. 14DPI	-26.33	-42.85 to -9.798	Yes	**	0.0012	C	14DPI				Naive vs. 14DPI	-18.15	-33.49 to -2.817	Yes	*	0.0175	C	14DPI
	Naive vs. 100DPI	-17.53	-34.56 to -0.4893	Yes	*	0.0426	D	100DPI				Naive vs. 100DPI	-4.341	-20.12 to 11.44	No	ns	0.8337	D	100DPI
	Test details	Mean 1	Mean 2	Mean Diff.	SE of diff.	n1	n2	q	DF			Test details	Mean 1	Mean 2	Mean Diff.	SE of diff.	n1	n2	q	DF
	Naive vs. 6DPI	0.4728	46.46	-45.98	6.687	9	9	6.877	31			Naive vs. 6DPI	0.6787	44.27	-43.59	6.21	8	9	7.02	30
	Naive vs. 14DPI	0.4728	26.8	-26.33	6.687	9	9	3.937	31			Naive vs. 14DPI	0.6787	18.83	-18.15	6.21	8	9	2.923	30
	Naive vs. 100DPI	0.4728	18	-17.53	6.892	9	8	2.543	31			Naive vs. 100DPI	0.6787	5.02	-4.341	6.39	8	8	0.6794	30

## Sheet: Figure 3 C TNF
Liver	DPI	MAIT cells										Non-MAIT αβ T cell
	Naive	7.44681	1.31273	1.89521	0.223573	5.92334	8.51064	11.9144	11.4286	12.5352		9.71521	2.12039	1.61453	1.70854	11.7409	13.4888	8.6747	6.66667	5.20645
	6DPI	9.63222	8.50608	21.19	5.07181	2.545	4.1721	4.10959	3.91156	10.5594		10.26	9.04862	14.0448	3.61011	1.99262	2.84974	4.35577	4.20272	10.2372
	14DPI	49.4286	34.0491	59.5181	42.3497	38.7978	31.8436	42.7646	9.96399	11.3157		42.1538	27.2997	43.3219	28.0315	28.7066	25.9179	28.3582	8.68597	9.64778
	100DPI	18.6992	8.90836	8.6411	12.3153	12.4049	10.4441	12.8475	10.7098	15.3997		16.4596	22.3451	22.2965	23.064	23.748	21.6443	25.4576	22.4626	25.2115
	Dunnett's multiple comparisons test	Mean Diff.	95.00% CI of diff.	Significant?	Summary	Adjusted P Value	A-?					Dunnett's multiple comparisons test	Mean Diff.	95.00% CI of diff.	Significant?	Summary	Adjusted P Value	A-?
	Naive vs. 6DPI	-0.9453	-11.55 to 9.663	No	ns	0.9925	B	6DPI				Naive vs. 6DPI	0.03719	-7.911 to 7.985	No	ns	>0.9999	B	6DPI
	Naive vs. 14DPI	-28.76	-39.37 to -18.15	Yes	****	<0.0001	C	14DPI				Naive vs. 14DPI	-20.13	-28.08 to -12.18	Yes	****	<0.0001	C	14DPI
	Naive vs. 100DPI	-5.464	-16.07 to 5.144	No	ns	0.4513	D	100DPI				Naive vs. 100DPI	-15.75	-23.70 to -7.802	Yes	****	<0.0001	D	100DPI
	Test details	Mean 1	Mean 2	Mean Diff.	SE of diff.	n1	n2	q	DF			Test details	Mean 1	Mean 2	Mean Diff.	SE of diff.	n1	n2	q	DF
	Naive vs. 6DPI	6.799	7.744	-0.9453	4.302	9	9	0.2197	32			Naive vs. 6DPI	6.771	6.733	0.03719	3.223	9	9	0.01154	32
	Naive vs. 14DPI	6.799	35.56	-28.76	4.302	9	9	6.685	32			Naive vs. 14DPI	6.771	26.9	-20.13	3.223	9	9	6.246	32
	Naive vs. 100DPI	6.799	12.26	-5.464	4.302	9	9	1.27	32			Naive vs. 100DPI	6.771	22.52	-15.75	3.223	9	9	4.886	32
Lung	DPI	MAIT cells										Non-MAIT αβ T cell
	Naive	2.36809	0	0.638978	0	10.0775	10.1796	1.37527	0.495155	1.93705		2.96137	0.153767	0.206398	0.174413	2.9693	3.71639	2.75966	2.49046	2.95882
	6DPI	9.82194	7.0632	16.6974	4.4586	11.0879	8.40273	10.4367	6.28116	6.12409		8.89292	8.9754	12.1121	2.78481	10.1376	6.78081	8.057	5.48819	4.64157
	14DPI	9.53947	6.40685	7.38739	7.55735	5.13393	7.37489	5.85443				12.7247	7.02948	8.15902	6.72298	6.33004	7.72421	5.58973
	100DPI	1.67866	6.0423	6.07029	15.7421	17.5227	5.28512	3.5313	6.19355	8.23699		1.78017	6.48099	6.94696	9.36362	9.11037	6.22979	5.97015	7.0902	5.75972
	Dunn's multiple comparisons test	Mean rank diff.	Significant?	Summary	Adjusted P Value	A-?						Dunn's multiple comparisons test	Mean rank diff.	Significant?	Summary	Adjusted P Value	A-?
	Naive vs. 6DPI	-13.67	Yes	*	0.0108	B	6DPI					Naive vs. 6DPI	-16.22	Yes	**	0.0016	B	6DPI
	Naive vs. 14DPI	-9.619	No	ns	0.1658	C	14DPI					Naive vs. 14DPI	-16.89	Yes	**	0.0023	C	14DPI
	Naive vs. 100DPI	-8.444	No	ns	0.2161	D	100DPI					Naive vs. 100DPI	-13.67	Yes	*	0.0108	D	100DPI
	Test details	Mean rank 1	Mean rank 2	Mean rank diff.	n1	n2						Test details	Mean rank 1	Mean rank 2	Mean rank diff.	n1	n2
	Naive vs. 6DPI	9.667	23.33	-13.67	9	9						Naive vs. 6DPI	6.111	22.33	-16.22	9	9
	Naive vs. 14DPI	9.667	19.29	-9.619	9	7						Naive vs. 14DPI	6.111	23	-16.89	9	7
	Naive vs. 100DPI	9.667	18.11	-8.444	9	9						Naive vs. 100DPI	6.111	19.78	-13.67	9	9
Spleen	DPI	MAIT cells										Non-MAIT αβ T cell
	Naive	1.59831	0	0	0	6.79283	3.59334	2.05681	1.32946	4.20376		1.40251	0.100301	0.240867	0.0651531	6.66267	6.56263	0.681499	0.761828	0.450676
	6DPI	9.61911	10.2592	8.52974	2.94484	3.12063	8.85906	4.51517	3.13253	3.0303		4.92541	4.80388	3.83445	1.65877	1.6811	5.23017	2.69582	1.85442	1.92332
	14DPI	20.7082	20.5298	18.8703	6.25954	8.0895	13.0435	8.02469	1.5748	2.79115		14.4592	8.77611	8.14445	2.27978	3.41753	8.42825	5.81838	1.25793	1.51684
	100DPI	2.48566	6.19048	4.662	10.8911	9.55807	6.86275	5.87219	6.90979	9.98902		0.79806	4.36417	3.04043	4.12204	3.15088	3.08236	3.09529	2.88024	3.83451
	Dunnett's multiple comparisons test	Mean Diff.	95.00% CI of diff.	Significant?	Summary	Adjusted P Value	A-?					Dunn's multiple comparisons test	Mean rank diff.	Significant?	Summary	Adjusted P Value	A-?
	Naive vs. 6DPI	-3.826	-8.987 to 1.335	No	ns	0.1837	B	6DPI				Naive vs. 6DPI	-8.889	No	ns	0.2205	B	6DPI
	Naive vs. 14DPI	-8.924	-14.09 to -3.763	Yes	***	0.0005	C	14DPI				Naive vs. 14DPI	-14.44	Yes	*	0.0109	C	14DPI
	Naive vs. 100DPI	-4.872	-10.03 to 0.2893	No	ns	0.0677	D	100DPI				Naive vs. 100DPI	-9.333	No	ns	0.1806	D	100DPI
	Test details	Mean 1	Mean 2	Mean Diff.	SE of diff.	n1	n2	q	DF			Test details	Mean rank 1	Mean rank 2	Mean rank diff.	n1	n2
	Naive vs. 6DPI	2.175	6.001	-3.826	2.093	9	9	1.828	32			Naive vs. 6DPI	10.33	19.22	-8.889	9	9
	Naive vs. 14DPI	2.175	11.1	-8.924	2.093	9	9	4.264	32			Naive vs. 14DPI	10.33	24.78	-14.44	9	9
	Naive vs. 100DPI	2.175	7.047	-4.872	2.093	9	9	2.328	32			Naive vs. 100DPI	10.33	19.67	-9.333	9	9
Kidney	DPI	MAIT cells										Non-MAIT αβ T cell
	Naive	0	3.92157	2.8777	0	0.592727						0.985019	0.975168	1.1663	0.511997	1.19337
	6DPI	10.0362	12.8631	6.74655	14.8773	17.9632	19.2547	6.85413				8.30872	11.0555	5.31103	13.8024	13.6891	10.0706	5.634
	14DPI	40.7131	27.8819	8.97807	16.955	15.6798	10.9312	13.5389	5.04359	3.57698		25.2964	12.9964	5.67282	9.68308	9.90877	14.6978	16.8091	5.55474	4.66352
	100DPI	4.38871	10.7824	10.8194	1.22939	7.19895	6.71141	0	11.3869			2.29095	5.76777	6.00154	1.43273	1.57011	1.60925	2.02775	1.38427
	Dunnett's multiple comparisons test	Mean Diff.	95.00% CI of diff.	Significant?	Summary	Adjusted P Value	A-?					Dunnett's multiple comparisons test	Mean Diff.	95.00% CI of diff.	Significant?	Summary	Adjusted P Value	A-?
	Naive vs. 6DPI	-11.18	-22.03 to -0.3211	Yes	*	0.0428	B	6DPI				Naive vs. 6DPI	-8.73	-14.88 to -2.581	Yes	**	0.0046	B	6DPI
	Naive vs. 14DPI	-14.44	-24.79 to -4.102	Yes	**	0.0053	C	14DPI				Naive vs. 14DPI	-10.73	-16.59 to -4.875	Yes	***	0.0004	C	14DPI
	Naive vs. 100DPI	-5.086	-15.66 to 5.484	No	ns	0.4764	D	100DPI				Naive vs. 100DPI	-1.794	-7.780 to 4.192	No	ns	0.7761	D	100DPI
	Test details	Mean 1	Mean 2	Mean Diff.	SE of diff.	n1	n2	q	DF			Test details	Mean 1	Mean 2	Mean Diff.	SE of diff.	n1	n2	q	DF
	Naive vs. 6DPI	1.478	12.66	-11.18	4.396	5	7	2.543	25			Naive vs. 6DPI	0.9664	9.696	-8.73	2.49	5	7	3.506	25
	Naive vs. 14DPI	1.478	15.92	-14.44	4.188	5	9	3.449	25			Naive vs. 14DPI	0.9664	11.7	-10.73	2.372	5	9	4.525	25
	Naive vs. 100DPI	1.478	6.565	-5.086	4.28	5	8	1.188	25			Naive vs. 100DPI	0.9664	2.761	-1.794	2.424	5	8	0.7402	25

## Sheet: Figure 3 C GM-CSF
Liver	DPI	MAIT cells										Non-MAIT αβ T cell
	Naive	11.7647	8.50722	11.33	8.76565	14.5161	11.7188	10	27.7778			4.71394	2.17391	2.44882	1.85036	6.54111	6.18034	5.75337	6.76858
	6DPI	7.26159	16.0247	31.1216	11.8352	17.1954	12.1897	11.7718	6.41554	18.6785		6.0838	6.16745	11.7647	5.66038	6.10397	10.7853	5.64419	4.60327	7.97546
	14DPI	24.3298	13.648	29.7994	39.759	41.2121	30.2326	40.6417	30.0668	19.3548	20.2183	7.22088	4.29043	7.3875	13.076	13.128	9.15987	9.87711	9.99819	6.22434	6.68184
	100DPI	43.0894	56.6667	29.7445	28.442	44.6154	41.0088	45.5581	46.1712	41.4188		6.36882	11.3682	6.3745	6.73806	8.70683	6.90415	7.50312	8.66595	6.41094
	Dunn's multiple comparisons test	Mean rank diff.	Significant?	Summary	Adjusted P Value	A-?						Dunn's multiple comparisons test	Mean rank diff.	Significant?	Summary	Adjusted P Value	A-?
	Naive vs. 6DPI	-3.306	No	ns	>0.9999	B	6DPI					Naive vs. 6DPI	-6.986	No	ns	0.5171	B	6DPI
	Naive vs. 14DPI	-14.05	Yes	*	0.0148	C	14DPI					Naive vs. 14DPI	-15.38	Yes	**	0.0063	C	14DPI
	Naive vs. 100DPI	-22.08	Yes	****	<0.0001	D	100DPI					Naive vs. 100DPI	-13.43	Yes	*	0.0261	D	100DPI
	Test details	Mean rank 1	Mean rank 2	Mean rank diff.	n1	n2						Test details	Mean rank 1	Mean rank 2	Mean rank diff.	n1	n2
	Naive vs. 6DPI	8.25	11.56	-3.306	8	9						Naive vs. 6DPI	9.125	16.11	-6.986	8	9
	Naive vs. 14DPI	8.25	22.3	-14.05	8	10						Naive vs. 14DPI	9.125	24.5	-15.38	8	10
	Naive vs. 100DPI	8.25	30.33	-22.08	8	9						Naive vs. 100DPI	9.125	22.56	-13.43	8	9
Lung	DPI	MAIT cells										Non-MAIT αβ T cell
	Naive	10.1382	1.234	2.85	0	3.77358	5.24194	3.56671	2.77778	12.5806	5.12821	2.51287	1.80982	4.54773	2.82915	1.26684	1.34619	1.03799	1.04009	1.89808	2.04039
	6DPI	14.723	13.3681	19.1579	9.76124	7.90123	7.84649	10.6323	10.7535	10.6166		7.41599	6.79019	5.63066	5.50741	4.67384	4.63307	5.36013	4.84715	5.20805
	14DPI	8.17901	6.11961	5.39419	20.7921	13.1148	6.90423	9.94679				3.98379	3.41148	3.23006	10.7413	7.56611	3.36297	4.16942
	100DPI	10.6164	22.571	18.9306	18.0049	21.0773	11.2445	14.0969	20			1.58697	3.4298	3.41642	1.23053	1.31148	1.62852	1.18838	1.10605
	Dunnett's multiple comparisons test	Mean Diff.	95.00% CI of diff.	Significant?	Summary	Adjusted P Value	A-?					Dunn's multiple comparisons test	Mean rank diff.	Significant?	Summary	Adjusted P Value	A-?
	Naive vs. 6DPI	-6.911	-11.84 to -1.985	Yes	**	0.0043	B	6DPI				Naive vs. 6DPI	-17.5	Yes	***	0.0004	B	6DPI
	Naive vs. 14DPI	-5.335	-10.62 to -0.05209	Yes	*	0.0473	C	14DPI				Naive vs. 14DPI	-12.5	Yes	*	0.0326	C	14DPI
	Naive vs. 100DPI	-12.34	-17.42 to -7.253	Yes	****	<0.0001	D	100DPI				Naive vs. 100DPI	0.875	No	ns	>0.9999	D	100DPI
	Test details	Mean 1	Mean 2	Mean Diff.	SE of diff.	n1	n2	q	DF			Test details	Mean rank 1	Mean rank 2	Mean rank diff.	n1	n2
	Naive vs. 6DPI	4.729	11.64	-6.911	1.982	10	9	3.487	30			Naive vs. 6DPI	10.5	28	-17.5	10	9
	Naive vs. 14DPI	4.729	10.06	-5.335	2.126	10	7	2.51	30			Naive vs. 14DPI	10.5	23	-12.5	10	7
	Naive vs. 100DPI	4.729	17.07	-12.34	2.046	10	8	6.03	30			Naive vs. 100DPI	10.5	9.625	0.875	10	8
Spleen	DPI	MAIT cells										Non-MAIT αβ T cell
	Naive	4.20332	3.06425	0	4.28332	5.51485	3.13779	1.53173	1.02276	7.69231		1.65757	1.39293	1.61306	0.641026	1.41127	1.4014	0.878167	1.08783	1.32238
	6DPI	8.60574	9.44354	10.7612	4.80962	5.17616	4.80349	4.73864	6.29505	6.09019		3.84389	5.30994	3.79622	2.97203	3.42679	3.31778	3.06764	2.95679	3.1477
	14DPI	6.34218	5.06536	5.09317	7.25806	9.61887	8.67537	6.28638	5.74713	6.43939		4.02145	2.96123	3.92776	4.65393	4.97354	2.48545	2.78841	3.48525	3.48915
	100DPI	4.34012	17.8744	13.6259	12	18.3673	17.7083	21.4953	14.0187			1.12223	2.69086	2.55123	1.15105	1.70724	1.39281	1.42554	1.4056
	Dunnett's multiple comparisons test	Mean Diff.	95.00% CI of diff.	Significant?	Summary	Adjusted P Value	A-?					Dunnett's multiple comparisons test	Mean Diff.	95.00% CI of diff.	Significant?	Summary	Adjusted P Value	A-?
	Naive vs. 6DPI	-3.364	-6.992 to 0.2643	No	ns	0.0739	B	6DPI				Naive vs. 6DPI	-2.27	-3.039 to -1.502	Yes	****	<0.0001	B	6DPI
	Naive vs. 14DPI	-3.342	-6.970 to 0.2863	No	ns	0.0763	C	14DPI				Naive vs. 14DPI	-2.376	-3.144 to -1.607	Yes	****	<0.0001	C	14DPI
	Naive vs. 100DPI	-11.55	-15.29 to -7.806	Yes	****	<0.0001	D	100DPI				Naive vs. 100DPI	-0.4135	-1.206 to 0.3789	No	ns	0.4417	D	100DPI
	Test details	Mean 1	Mean 2	Mean Diff.	SE of diff.	n1	n2	q	DF			Test details	Mean 1	Mean 2	Mean Diff.	SE of diff.	n1	n2	q	DF
	Naive vs. 6DPI	3.383	6.747	-3.364	1.468	9	9	2.292	31			Naive vs. 6DPI	1.267	3.538	-2.27	0.311	9	9	7.3	31
	Naive vs. 14DPI	3.383	6.725	-3.342	1.468	9	9	2.277	31			Naive vs. 14DPI	1.267	3.643	-2.376	0.311	9	9	7.638	31
	Naive vs. 100DPI	3.383	14.93	-11.55	1.513	9	8	7.631	31			Naive vs. 100DPI	1.267	1.681	-0.4135	0.3206	9	8	1.29	31
Kidney	DPI	MAIT cells										Non-MAIT αβ T cell
	Naive	5.00363	0	0	2.93745	0	4.59966	1.39988	6.94626	5.91074		1.61274	0.212744	1.56375	1.18976	1.54867	1.14642	2.11425	1.74342	2.471
	6DPI	15.5206	17.7596	11.5257	6.62651	26.2597	25.1138	17.1004	17.1642	22.6264		8.77105	8.97854	4.77616	6.35582	9.7158	10.0383	6.07055	6.64297	6.33323
	14DPI	5.46529	5.58973	6.18337	9.13758	12.0553	14.2857	14.4474	11.484	9.38407		4.78148	4.73146	5.27256	8.05169	10.8128	4.30351	3.54387	3.80474	3.82387
	100DPI	10.6754	18.7817	20.5543	0	0	1.3544	0	0			2.88	3.36993	3.24228	0.554891	0.620442	0.39491	0.909577	1.14192
	Dunnett's multiple comparisons test	Mean Diff.	95.00% CI of diff.	Significant?	Summary	Adjusted P Value	A-?					Dunn's multiple comparisons test	Mean rank diff.	Significant?	Summary	Adjusted P Value	A-?
	Naive vs. 6DPI	-14.77	-21.52 to -8.018	Yes	****	<0.0001	B	6DPI				Naive vs. 6DPI	-19.78	Yes	***	0.0001	B	6DPI
	Naive vs. 14DPI	-6.804	-13.55 to -0.05527	Yes	*	0.0478	C	14DPI				Naive vs. 14DPI	-14.33	Yes	**	0.009	C	14DPI
	Naive vs. 100DPI	-3.443	-10.40 to 3.513	No	ns	0.4832	D	100DPI				Naive vs. 100DPI	0.9444	No	ns	>0.9999	D	100DPI
	Test details	Mean 1	Mean 2	Mean Diff.	SE of diff.	n1	n2	q	DF			Test details	Mean rank 1	Mean rank 2	Mean rank diff.	n1	n2
	Naive vs. 6DPI	2.978	17.74	-14.77	2.73	9	9	5.408	31			Naive vs. 6DPI	9.444	29.22	-19.78	9	9
	Naive vs. 14DPI	2.978	9.781	-6.804	2.73	9	9	2.492	31			Naive vs. 14DPI	9.444	23.78	-14.33	9	9
	Naive vs. 100DPI	2.978	6.421	-3.443	2.814	9	8	1.223	31			Naive vs. 100DPI	9.444	8.5	0.9444	9	8

## Sheet: Figure 3 C IL-17
Liver	DPI	MAIT cells										Non-MAIT αβ T cell
	Naive	7.14286	8.89831	7.27532	11.6998	12.7273	16.9154	9.26829	11.7073	1.04502		0.372721	0.110542	0.0896373	0.0853542	1.7294	2.01082	0.823128	0.883712	0.563607
	6DPI	1.78259	3.49076	5.64076	2.47857	1.37405	2.5974	3.67776	2.93197	3.67116		0.350385	0.468384	1.49545	1.14336	0.714498	1.10857	2.35741	1.4041	1.54072
	14DPI	8.10661	6.77715	8.94309	4.71121	5.18135	3.04911	3.0447	3.23377	3.46908		3.71991	3.8055	4.86221	1.68135	2.31195	2.41204	3.03934	1.9014	2.09441
	100DPI	1.62556	1.98198	2.1284	1.8648	1.39513	1.89125	1.64706	1.77952	1.89368		0.776398	1.32614	2.0389	0.893013	0.762037	0.813571	1.04348	0.827902	1.2104
	Dunnett's multiple comparisons test	Mean Diff.	95.00% CI of diff.	Significant?	Summary	Adjusted P Value	A-?					Dunnett's multiple comparisons test	Mean Diff.	95.00% CI of diff.	Significant?	Summary	Adjusted P Value	A-?
	Naive vs. 6DPI	6.559	3.570 to 9.549	Yes	****	<0.0001	B	6DPI				Naive vs. 6DPI	-0.4349	-1.296 to 0.4259	No	ns	0.4666	B	6DPI
	Naive vs. 14DPI	4.463	1.473 to 7.452	Yes	**	0.0024	C	14DPI				Naive vs. 14DPI	-2.129	-2.990 to -1.268	Yes	****	<0.0001	C	14DPI
	Naive vs. 100DPI	7.83	4.841 to 10.82	Yes	****	<0.0001	D	100DPI				Naive vs. 100DPI	-0.3359	-1.197 to 0.5249	No	ns	0.6555	D	100DPI
	Test details	Mean 1	Mean 2	Mean Diff.	SE of diff.	n1	n2	q	DF			Test details	Mean 1	Mean 2	Mean Diff.	SE of diff.	n1	n2	q	DF
	Naive vs. 6DPI	9.631	3.072	6.559	1.212	9	9	5.41	32			Naive vs. 6DPI	0.741	1.176	-0.4349	0.3491	9	9	1.246	32
	Naive vs. 14DPI	9.631	5.168	4.463	1.212	9	9	3.681	32			Naive vs. 14DPI	0.741	2.87	-2.129	0.3491	9	9	6.098	32
	Naive vs. 100DPI	9.631	1.801	7.83	1.212	9	9	6.458	32			Naive vs. 100DPI	0.741	1.077	-0.3359	0.3491	9	9	0.9621	32
Lung	DPI	MAIT cells										Non-MAIT αβ T cell
	Naive	20.8791	0	1.23457	0.396422	15.3846	19.5122	12.8065	10.628	7.91139		0.437748	0.00865173	0.0755302	0.0365349	1.01804	1.98649	0.71278	0.71278	0.764147
	6DPI	0.745841	2.00445	2.41228	3.24165	5.3338	4.63526	4.03853	1.4862	1.62495		0.118647	0.461894	0.38525	1.97402	3.76569	2.79663	2.19178	0.96808	1.28255
	14DPI	6.58307	5.68248	7.36842	3.82082	1.68971	4.84581	3.38532				5.19519	4.25532	6.96698	1.56784	0.894188	5.05756	2.75329
	100DPI	8.66873	12.7379	12.7527	9.60961	14.6305	15.7697	11.9829	15.5067	13.5819		0.609567	1.97552	2.5981	1.38278	1.22134	1.03205	1.31155	1.14317	1.56842
	Dunnett's multiple comparisons test	Mean Diff.	95.00% CI of diff.	Significant?	Summary	Adjusted P Value	A-?					Dunnett's multiple comparisons test	Mean Diff.	95.00% CI of diff.	Significant?	Summary	Adjusted P Value	A-?
	Naive vs. 6DPI	7.026	1.757 to 12.29	Yes	**	0.0069	B	6DPI				Naive vs. 6DPI	-0.9102	-2.358 to 0.5380	No	ns	0.2974	B	6DPI
	Naive vs. 14DPI	5.093	-0.5392 to 10.73	No	ns	0.0833	C	14DPI				Naive vs. 14DPI	-3.174	-4.722 to -1.625	Yes	****	<0.0001	C	14DPI
	Naive vs. 100DPI	-2.943	-8.212 to 2.326	No	ns	0.3885	D	100DPI				Naive vs. 100DPI	-0.7878	-2.236 to 0.6605	No	ns	0.4094	D	100DPI
	Test details	Mean 1	Mean 2	Mean Diff.	SE of diff.	n1	n2	q	DF			Test details	Mean 1	Mean 2	Mean Diff.	SE of diff.	n1	n2	q	DF
	Naive vs. 6DPI	9.861	2.836	7.026	2.126	9	9	3.305	30			Naive vs. 6DPI	0.6392	1.549	-0.9102	0.5844	9	9	1.558	30
	Naive vs. 14DPI	9.861	4.768	5.093	2.273	9	7	2.241	30			Naive vs. 14DPI	0.6392	3.813	-3.174	0.6247	9	7	5.08	30
	Naive vs. 100DPI	9.861	12.8	-2.943	2.126	9	9	1.384	30			Naive vs. 100DPI	0.6392	1.427	-0.7878	0.5844	9	9	1.348	30
Spleen	DPI	MAIT cells										Non-MAIT αβ T cell
	Naive	8.79464	0	0	0	2.81585	0.613418	0.695134	1.32946	2.14701		0.17788	0.00218432	0	0	0.69076	0.460645	0.440705	0.481058	0.390821
	6DPI	0.55895	7.01754	1.59272	1.83028	1.62413	2.85162	2.9398	1.84941	2.22222		0.0343078	0.372334	0.0874083	1.10614	0.993884	1.27348	1.27226	1.17978	1.33687
	14DPI	2.80665	3.35404	1.6568	3.39506	2.41636	5.12175	6.32754	1.27077	1.05668		1.63753	1.89254	1.02687	1.80768	1.27893	3.22581	4.77226	0.969143	0.558659
	100DPI	0.313577	0.930233	1.45985	1.49254	1.65441	1.43369	1.17253	1.78571	1.27077		0.3131	0.856665	1.1196	0.373851	0.363783	0.394378	0.36452	0.374229	0.353714
	Dunnett's multiple comparisons test	Mean Diff.	95.00% CI of diff.	Significant?	Summary	Adjusted P Value	A-?					Dunnett's multiple comparisons test	Mean Diff.	95.00% CI of diff.	Significant?	Summary	Adjusted P Value	A-?
	Naive vs. 6DPI	-0.6768	-2.890 to 1.537	No	ns	0.7928	B	6DPI				Naive vs. 6DPI	-0.5569	-1.412 to 0.2985	No	ns	0.271	B	6DPI
	Naive vs. 14DPI	-1.223	-3.437 to 0.9900	No	ns	0.3958	C	14DPI				Naive vs. 14DPI	-1.614	-2.469 to -0.7585	Yes	***	0.0002	C	14DPI
	Naive vs. 100DPI	0.5425	-1.671 to 2.756	No	ns	0.8772	D	100DPI				Naive vs. 100DPI	-0.2078	-1.063 to 0.6477	No	ns	0.8801	D	100DPI
	Test details	Mean 1	Mean 2	Mean Diff.	SE of diff.	n1	n2	q	DF			Test details	Mean 1	Mean 2	Mean Diff.	SE of diff.	n1	n2	q	DF
	Naive vs. 6DPI	1.822	2.499	-0.6768	0.8976	9	9	0.754	32			Naive vs. 6DPI	0.2938	0.8507	-0.5569	0.3469	9	9	1.605	32
	Naive vs. 14DPI	1.822	3.045	-1.223	0.8976	9	9	1.363	32			Naive vs. 14DPI	0.2938	1.908	-1.614	0.3469	9	9	4.652	32
	Naive vs. 100DPI	1.822	1.279	0.5425	0.8976	9	9	0.6043	32			Naive vs. 100DPI	0.2938	0.5015	-0.2078	0.3469	9	9	0.5988	32
Kidney	DPI	MAIT cells										Non-MAIT αβ T cell
	Naive	2.38806	2.98507	7.2643	1.34995	3.57698						1.4998	0.946245	1.47932	0.585386	1.1973
	6DPI	4.97535	7.31707	3.20083	5.35918	6.00801	6.7592	6.77966	5.78842	2.27191		3.07633	1.73279	1.35333	2.66087	2.2208	2.6178	2.46453	1.37462	1.23286
	14DPI	11.1022	6.84653	10.6054	2.90112	2.28922	2.44743	1.84255	2.12633	2.07444		10.1079	2.9654	3.43547	2.88809	1.12031	1.57924	1.38236	1.05851	1.21988
	100DPI	1.26382	3.10442	2.74094	0	2.75229	1.75953	0	0			0.343643	0.900901	0.87878	0.564851	0.58855	1.33133	0.802873	0.690388
	Dunnett's multiple comparisons test	Mean Diff.	95.00% CI of diff.	Significant?	Summary	Adjusted P Value	A-?					Dunnett's multiple comparisons test	Mean Diff.	95.00% CI of diff.	Significant?	Summary	Adjusted P Value	A-?
	Naive vs. 6DPI	-1.872	-5.322 to 1.579	No	ns	0.3859	B	6DPI				Naive vs. 6DPI	-0.9399	-3.150 to 1.270	No	ns	0.5642	B	6DPI
	Naive vs. 14DPI	-1.18	-4.630 to 2.270	No	ns	0.7043	C	14DPI				Naive vs. 14DPI	-1.72	-3.930 to 0.4896	No	ns	0.1483	C	14DPI
	Naive vs. 100DPI	2.06	-1.466 to 5.587	No	ns	0.3315	D	100DPI				Naive vs. 100DPI	0.3789	-1.880 to 2.638	No	ns	0.9448	D	100DPI
	Test details	Mean 1	Mean 2	Mean Diff.	SE of diff.	n1	n2	q	DF			Test details	Mean 1	Mean 2	Mean Diff.	SE of diff.	n1	n2	q	DF
	Naive vs. 6DPI	3.513	5.384	-1.872	1.407	5	9	1.33	27			Naive vs. 6DPI	1.142	2.082	-0.9399	0.9014	5	9	1.043	27
	Naive vs. 14DPI	3.513	4.693	-1.18	1.407	5	9	0.8385	27			Naive vs. 14DPI	1.142	2.862	-1.72	0.9014	5	9	1.909	27
	Naive vs. 100DPI	3.513	1.453	2.06	1.438	5	8	1.432	27			Naive vs. 100DPI	1.142	0.7627	0.3789	0.9213	5	8	0.4113	27

## Sheet: Figure 4B
	T-bet+RORγt-							T-bet+RORγt+							T-bet-RORγt+							T-bet-RORγt-
Naïve
Lung	2.67	3.73	1.48	2.11	1.76	1.65		13.3	4.48	8.89	17.4	12.3	6.61		80	87.3	87.4	75.3	81.1	86		4	4.48	2.22	5.26	4.85	5.79
Liver	66.7	53.3	43.3	67.3	57	64.7		12	6.67	21.3	5.08	11.5	13.3		12.8	26.7	26.8	11.1	24.1	16		8.55	13.3	8.66	16.5	7.41	6
Blood	40.7	40		24.4	31.1			7.41	23.3		17.1	36.1			29.6	20		39	26.2			22.2	16.7		19.5	6.56
Spleen	35.8	34.3	21.3					25.1	14.9	22.5					29.1	30.9	46.2					10.1	20	10.1
Kidney	33.3	55	87.5	66.7	80.6	64.7		41.7	15	0	11.1	8.33	0		8.33	25	12.5	11.1	0	23.5		16.7	5	0	11.1	11.1	11.8
LPL	11.1			33.3	21.1	33.3		55.6			55.6	63.2	33.3		11.1			11.1	10.5	33.3		22.2			0	5.26	0
6 DPI
Lung	81.7	70.1	80.7	60.3	65	63.7		16	26.6	16.8	35.5	30.8	29		0.89	1.74	0.92	2.39	2.45	4.5		1.4	1.56	1.49	1.78	1.71	2.81
Liver	84	69.7	87.1	64.3	68.5	64.5		15.3	30	12.2	34	30.3	34.5		0.15	0.11	0.13	0.79	0.69	0.57		0.52	0.11	0.54	0.92	0.6	0.39
Blood	78	82.8	75.9	60.6	64.2	61.6		17.8	15.6	22.1	35.9	31	29.3		0.99	0.32	0.6	1.59	1.69	2.95		3.23	1.37	1.36	1.89	3.07	6.15
Spleen	70.7	57.8	70.2	51.6	51.2	49.6		28.1	41.4	29.4	47.4	45.4	47.4		0.71	0.58	0.16	0.6	2.26	1.86		0.45	0.27	0.18	0.42	1.17	1.15
Kidney	81.2	79.8	85.9	70.2	74.7	72.7		16.9	19.8	13.9	29.6	24.9	25.1		0.31	0.056	0	0.11	0.091	0.71		1.54	0.36	0.28	0.11	0.29	1.5
LPL	72.9	75.3	76	48.7	66.7	63		26.6	24.4	23.5	44.2	30	30.8		0.12	0.081	0.15	4.21	1.65	3.53		0.36	0.16	0.37	2.89	1.67	2.71
IEL	79.4	76.8	82.5	71.6	72.2	71.1		20.5	22.8	17.3	28.4	27.7	28.4		0.087	0.28	0.13	0	0.11	0.42		0	0.095	0	0	0	0.11
40+ DPI
Lung	62.1	66.6	73.9	41.2	44.7	30.9		23.9	18.6	17.1	43.3	37.3	41.1		5.19	6.56	2.78	9.58	11.7	20.6		8.83	8.2	6.27	5.92	6.21	7.35
Liver	88.3	84.1	87.2	92.1	88.1	91.2		9.47	13.4	12.1	5.84	10.3	6.76		0.34	0.61	0.096	0.1	0.25	0.29		1.85	1.94	0.6	2	1.31	1.7
Blood	82.1	82.2	84.8	90.4	82.6	83.6		8.03	9.82	9.06	4.42	11.4	5.18		1.63	1.55	0.86	0.15	1.19	0.94		8.2	6.43	5.24	5.01	4.81	10.3
Spleen	73.2	77.1	86.1					22.7	14.9	7.29					1.53	3.57	1.45					2.61	4.47	5.14
Kidney	82.3	89	93.6	89.4	81.1	84.4		14.6	8.14	5.73	7.4	8.95	13.8		0.81	0	0	0.37	2.01	0.35		2.3	2.9	0.67	2.81	7.95	1.46
LPL	85.4	87.1	89	87.7	74.5	76		6.13	4.3	4.11	9.59	10.9	10.6		0.94	4.3	0	0.68	5.84	3.42		7.55	4.3	6.85	2.05	8.76	9.93
IEL	88.9	88.1	93.4	91.5	84.4	87.9		6.25	0.62	4.82	8.51	9.38	3.45		0.69	0	0	0	0	3.45		4.17	11.2	1.81	0	6.25	5.17
One-way ANOVA with Tukey's multiple comparisons test					P Value
	Lung	Liver	Blood	spleen	Kidney	LPL
Naive vs. 6	<0.0001	0.0205	<0.0001	0.0035	0.1873	<0.0001
Naive vs. 40	<0.0001	<0.0001	<0.0001	0.0002	0.0159	<0.0001
6 vs. 40	0.0427	0.0124	0.0152	0.0228	0.3987	0.0227

[truncated: 24 more sheets: Figure 6 A-E, Figure 6 F, Figure 7 A, Figure 7 C, Figure 8 A, Figure 8 B, Figure 8 D-E, Figure 8 F, Figure 8 G, Figure S1 C, Figure S1 D, Figure S1 E, Figure S2, Figure S3, Figure S5 B, Figure S5 D, Figure S5 F, Figure S5 H, Figure S8, Figure S9 …]
